# Supplementary material for: Hepatopulmonary syndrome has low prevalence of pulmonary vascular abnormalities on chest computed tomography
Source: PLoS One. 2019 Oct 18;14(10):e0223805. doi: 10.1371/journal.pone.0223805 (PMC6799931; doi:10.1371/journal.pone.0223805)
Supplement: S1 Table — (XLS) [file pone.0223805.s001.xls]

## Sheet: Plan1
IDADE	SEXO	CAUSA DA CIRROSE	TABAGISMO	INDICE TABAGICO ( MAÇOS/ANO)	PNEUMOPATIA	QUAL?	CARDIOPATIA	PaO2 em AA	GRADIENTE AA em ar ambiente	PaO2 - 100%	SHUNT (%)	CLASSIFICAÇÃO SHP	GRAU SHUNT ECOCARDIO	CHILD	MELD	DATA DIAG. SHP	DATA TC	DIFERENÇA DIAS	CONTRASTE TC	TC QUALITATIVA CONSENSO	TC QUALITATIVA LUCIANO	TC QUALITATIVA JULIANA	Art Bronq. D. 1	Bronq. D. 1	Rel D AB1	Art Bronq. D. 2	Bronq. D. 2	Rel. D .AB2	Art Bronq. E. 1	Bronq. E. 1	Rel. E.AB1	Art Bronq. E. 2	Bronq. E. 2	Rel. E.AB2	Art. Pulmonar	Ramo Dir	Ramo Esq.	Art Bronq. D. 1	Bronq. D. 1	Rel D AB1	Art Bronq. D. 2	Bronq. D. 2	Rel. D .AB2	Art Bronq. E. 1	Bronq. E. 1	Rel. E.AB1	Art Bronq. E. 2	Bronq. E. 2	Rel. E.AB2
64	1	1	1		1		1	61.6	61	368.9	17	2	4	C	19	2013-03-13	2013-03-25	12	1	1	1	1	6	5	1.2	4.8	4.3	1.11628	4.9	3.5	1.4	5.1	3.9	1.30769	25	20	21	4.4	4.3	1.02326	4.1	3.7	1.10811	4.5	4.5	1	3.9	3.6	1.08333
60	2	1	2	38	1		1	53.9	44	339.8	19	3	1	B	8	2014-09-15	2014-11-06	52	1	0	0	0	3.9	3.6	1.08333	3.6	3.2	1.125	4.8	4.1	1.17073	4.6	4.2	1.09524	28	23	21	3.7	4.3	0.860465	3.7	4.2	0.880952	4.1	5	0.82	3.6	4.5	0.8
48	1	6	1		1		2	98.1	30	427	22	1	1	C	24	2016-02-03	2016-02-25	22	1	1	1	0	4.3	4	1.075	3.3	2.6	1.26923	5.3	4.6	1.15217	3.2	3.7	0.864865	26	23	20	3.7	4.6	0.804348	3.1	3.7	0.837838	5.3	6	0.883333	3.7	4.5	0.822222
57	2	1	2	20	2	1	2	86.3	17			1	1	A	7	2014-12-01	2014-12-02	1	0	0	0	0	3.1	3.1	1	2.3	2	1.15	3.9	3.6	1.08333	3.6	2.6	1.38462	24	21	19	2.7	3.6	0.75	2.7	3.6	0.75	3.6	4.7	0.765957	3.3	4.1	0.804878
60	1	1	1		1		1	113.7	20			1	2	C	20	2013-07-08	2013-07-09	1	0	0	0	0	6	5.8	1.03448	4.3	4	1.075	4.3	4.3	1	3	3	1	25	19	20	3.5	3.9	0.897436	3.7	4.3	0.860465	3.3	3.6	0.916667	3.6	4.3	0.837209
64	2	1	2	34	1		1	88.6	15	395	16	1	1	A	7	2015-08-29	2015-09-28	30	1	1	1	0	6	5	1.2	3.8	3.5	1.08571	4.5	3.5	1.28571	4.7	4	1.175	25	22	20	3.1	3.8	0.815789	3.6	3.8	0.947368	3.8	3.8	1	3.8	4.1	0.926829
56	1	1	2	100	1		1	84	48			2	1	B	13	2015-07-27	2015-06-10	-47	0	0	0	0	5	4	1.25	4.7	4	1.175	4.5	3.5	1.28571	4.2	3	1.4	23	20	21	4.3	5	0.86	4.3	4.7	0.914894	3.8	4.5	0.844444	3	3.7	0.810811
23	1	7	1		1		1	91	15	347.6	18	1	4	B	16	2012-11-19	2012-11-20	1	0	2	2	2	6.1	4.7	1.29787	3	2.7	1.11111	5.2	4.9	1.06122	4.6	4.1	1.12195	24	18	18	3.9	3.3	1.18182	3.2	2.7	1.18519	3.9	2.9	1.34483	3.3	2.7	1.22222
54	1	2	3	1.5	1		1	72.7	29	448.8	14	1	1	A	6	2011-06-02	2011-03-18	-76	0	0	0	0	6.1	5.7	1.07018	5.4	4.6	1.17391	5.4	5.4	1	6.5	6	1.08333	25	23	21	3.8	4.9	0.77551	3.9	4.7	0.829787	3.2	3.8	0.842105	3.9	4.5	0.866667
59	2	1	1		1		1	92	33	446	13	1	1	B	11	2010-03-10	2010-02-03	-35	0	0	0	0	4.7	5.2	0.903846	4	4.2	0.952381	4	4.7	0.85	3.8	4.9	0.77551	23.8	20	16	4	4.4	0.909091	3.3	4	0.825	3.3	4.2	0.785714	4	4.8	0.833333
58	2	1	1		1		1	85.5	22			1	2	A	12	2015-01-13	2014-10-15	-90	0	0	0	0	4	3	1.33333	4	3.5	1.14286	3.8	3.5	1.08571	4.1	3.5	1.17143	27	20	20	3.9	4.4	0.886364	3.4	4.8	0.708333	3.5	4.4	0.795455	4.1	4.8	0.854167
45	2	1	1		1		1	63.1	33	541.7	8	2	2	C	22	2012-05-15	2012-08-13	90	1	0	0	0	4.9	4	1.225	5	4.2	1.19048	3.5	2.9	1.2069	4.4	3.5	1.25714	23	20	19	3.1	2.9	1.06897	3.8	3.5	1.08571	3.9	3.6	1.08333	4	3.7	1.08108
52	1	1	1		1		1	81.9	29	464.4	13	1	1	B	18	2014-07-21	2014-05-19	-63	0	0	0	0	5.1	4.7	1.08511	4.3	4.3	1	4.7	4	1.175	4.5	3.5	1.28571	25	21	21	3.8	3.8	1	4.7	4.7	1	2.8	3.6	0.777778	4.3	4.3	1
63	1	1	3	20	1		1	65.5	39.7	470.3	11	2	1	A	6	2014-02-19	2014-03-17	26	1	0	0	0	5	5	1	4.1	4.1	1	7	7	1	6.3	6.3	1	26	21	19	4.2	5.6	0.75	5.1	6	0.85	4.9	6.3	0.777778	3.6	5.1	0.705882
58	1	1	1		1		1	67.3	54	340	19	2	4	B	13	2015-05-05	2015-05-06	1	0	0	0	0	5	4	1.25	4.4	3.7	1.18919	5.7	4.4	1.29545	6	4.5	1.33333	27	21	21	6.7	8	0.8375	4.5	5.2	0.865385	4.4	5	0.88	3.2	3.7	0.864865
60	1	1	3	30	1		1	77.3	32			2	2	B	14	2012-09-14	2012-10-19	35	1	0	0	1	5.1	4.7	1.08511	6	6	1	6.2	5.6	1.10714	4.9	4.5	1.08889	27	23	22	3.1	3.1	1	3.2	3.2	1	5.4	3.4	1.58824	3.2	2.8	1.14286
59	2	1	3	1	1		1	54	59	288.5	21	4	4	B	10	2011-12-08	2011-11-25	-13	1	1	1	1	5	4.6	1.08696	4.7	4.3	1.09302	3	2.9	1.03448	3.8	3.3	1.15152	21	18	17	2.9	3.4	0.852941	3.5	4.1	0.853659	3.9	4.5	0.866667	3.6	4.3	0.837209
63	1	1	3	4	1		1	68	45	368.3	17	2	1	B	8	2013-01-29	2013-01-29	0	1	0	0	0	6.8	5.4	1.25926	5	4.3	1.16279	4.3	4	1.075	6	5	1.2	29	25	23	3.8	4.7	0.808511	3.1	3.9	0.794872	2.9	3.5	0.828571	4.1	4.7	0.87234
24	1	8	1		1		1	91.6	16	529	9	1	3	C	21	2015-01-08	2015-03-19	70	0	0	0	0	5.2	4	1.3	3.7	3	1.23333	5	3.5	1.42857	3.7	2.8	1.32143	20	16	17	5.1	5.4	0.944444	3.3	3.6	0.916667	3.7	3.7	1	3.5	3.9	0.897436
59	1	6	3	20	2	1	2	103.7	15			1	1	A	13	2014-02-21	2014-01-28	-24	0	0	0	0	6.3	6.1	1.03279	5	5.5	0.909091	6	5.8	1.03448	4.7	4.7	1	28	25	24	3.3	4.4	0.75	3.1	4	0.775	4	4.6	0.869565	3.2	3.9	0.820513
67	2	1	1		1		1	75.7	26	536.4	8	2	1	A	10	2013-09-19	2013-06-25	-86	1	1	1	0	4.4	3.9	1.12821	3.7	3.1	1.19355	4.7	3.5	1.34286	3.7	3.1	1.19355	25	22	19	4.5	4.3	1.04651	3.1	2.6	1.19231	3.1	3.7	0.837838	3.6	3.6	1
56	1	1	3	34	2	1	1	85.8	16	510	9	1	1	A	11	2015-10-20	2015-09-10	-40	0	0	0	0	3.2	2.5	1.28	3.3	2.5	1.32	4	3	1.33333	4.3	3.3	1.30303	30	25	25	4	4.5	0.888889	3.4	4	0.85	2.9	3.4	0.852941	3.6	4.3	0.837209
45	2	6	1		1		1	84	26			1	1	B	12	2012-10-31	2013-01-31	92	1	0	0	0	5.9	5	1.18	6.3	5.2	1.21154	5	4.6	1.08696	4.9	4.3	1.13953	26	23	23	3.9	4.4	0.886364	3.4	3.4	1	4.6	4.6	1	3.9	4.4	0.886364
62	1	1	2	46	2	1	1	71.9	31	271.4	22	4	1	A	7	2013-11-01	2013-09-06	-56	0	0	0	0	3.8	3	1.26667	4.5	3.5	1.28571	3.3	3	1.1	4.3	4	1.075	24	21	20	4.2	4.7	0.893617	3.4	3.7	0.918919	2.7	3.6	0.75	2.1	3	0.7
65	2	1	3	46	1		1	68.4	33			2	1	A	7	2014-11-10	2014-11-07	-3	0	0	0	1	2.7	3	0.9	4.2	4.2	1	4.4	3.7	1.18919	4.7	4	1.175	26	21	21	3.6	4.1	0.878049	3	3.9	0.769231	4.4	4.9	0.897959	3.1	3.5	0.885714
43	2	1	1		1		1	95.4	17	495	11	1	3	C	17	2015-06-23	2015-06-03	-20	0	0	0	0	5.3	4.8	1.10417	4.7	3.7	1.27027	4.7	4	1.175	3.3	2.7	1.22222	28	20	21	3.3	4.2	0.785714	2.8	3.3	0.848485	3.4	4	0.85	2.8	3.3	0.848485
52	2	1	1		1		1	91.9	24			1	2	C	15	2015-06-08	2015-06-09	1	0	1	1	1	6.6	5.1	1.29	4.7	3.5	1.34286	4.3	3	1.43333	5.3	4.1	1.29268	26	19	21	6.3	5.6	1.125	3.5	3.5	1	4.9	4.9	1	4.1	4.4	0.931818
47	2	1	2	11	1		1	94.8	17			1	2	B	16	2015-06-25	2015-06-01	-24	0	1	1	0	5.3	4.6	1.15217	3.1	2.4	1.29167	4.8	4.1	1.17073	4.1	3.4	1.20588	28	24	21	3.8	4.4	0.863636	3.8	4.6	0.826087	3.9	5.1	0.764706	3	3.8	0.789474
43	1	1	1		1		1	73.7	32			2	1	B	17	2012-09-25	2012-09-24	-1	0	0	0	0	3.3	2.8	1.17857	4	4	1	3.8	3.2	1.1875	5.4	5.2	1.03846	22	20	18	3.4	4.3	0.790698	3.4	3.4	1	3.1	3.8	0.815789	3.2	3.8	0.842105
62	2	7	2	15	2	2	1	50.2	46	446	12	3	1	A	17	2016-06-15	2016-07-29	44	0	0	0	0	3.8	3.1	1.22581	7.1	5.7	1.24561	6.3	5	1.26	3.8	3.1	1.22581	32	25	24	3.5	4	0.875	4	5	0.8	4.4	5.5	0.8	4.1	4.7	0.87234
58	2	5	3	43	1		1	69.9	45	110	27	1	4	B	14	2016-03-19	2016-04-11	23	0	0	0	0	4.5	4	1.125	3.1	2.5	1.24	4.5	3	1.5	4	3.5	1.14286	27	22	20	4.3	5.1	0.843137	3.1	3.5	0.885714	4.1	4.5	0.911111	3.6	4.3	0.837209
52	2	1	3	33	1		1	70	33	396	16	2	1	A	14	2015-04-14	2015-04-17	3	1	0	0	0	3	2.8	1.07143	3.4	3	1.13333	3.2	3	1.06667	4.1	3.6	1.13889	26	19	19	3.4	4.1	0.829268	3.6	4.5	0.8	3.4	3.8	0.894737	3.6	3.9	0.923077
48	1	5	2	35	1		1	49.1	43	457.7	13	4	1	A		2012-01-17	2011-12-22	-26	0	0	0	0	4.5	3.8	1.18421	4.2	4.7	0.893617	4.1	4.3	0.953488	4.1	4.5	0.911111	28	20	23	3.1	3.8	0.815789	3.8	5.5	0.690909	2.8	4.3	0.651163	3.1	3.8	0.815789
57	1	5	3	41	1		1	99	4.4			1	1	B	14	2014-06-15	2014-06-12	-3	0	0	0	0	4.9	3.6	1.36111	3.5	3.5	1	4	3	1.33333	4.5	3.5	1.28571	24	23	23	4	4.6	0.869565	4.1	4.8	0.854167	3.4	4.2	0.809524	4.3	5	0.86
43	1	1	1		1		1	81.8	24	344	19	1	4	B	9	2014-08-15	2014-10-22	68	1	1	1	1	6	3.4	1.76471	5.7	3.6	1.58333	5.6	4.1	1.36585	4.2	3.1	1.35484	20.7	16.5	17.1	4.3	3.7	1.16216	4.6	3.9	1.17949	3.7	3.7	1	3	3	1
61	2	2	1		1		1	55.5	63	139.1	27	4	4	A	11	2013-03-27	2013-01-25	-61	1	1	1	0	4.3	4.3	1	3.8	3	1.26667	5	4.6	1.08696	4.6	3.8	1.21053	24	21	21	4.1	4.7	0.87234	4.5	5.1	0.882353	5.4	5.6	0.964286	4.8	5.6	0.857143
47	1	5	1		1		1	79.6	29	508.5	10	2	3	C	16	2014-06-02	2014-07-30	58	0	0	0	0	6.7	5.3	1.26415	4.6	3.9	1.17949	6.2	5	1.24	7.1	6	1.18333	28	19	20	2.9	3.3	0.878788	3.5	3.5	1	4.1	4.2	0.97619	4	4	1
62	2	1	2	30	2	1	1	108	19	429	15	1	2	B	14	2012-01-05	2011-12-05	-31	1	1	1	0	5.1	4.6	1.1087	3.2	3.2	1	4.3	4.1	1.04878	4.8	4.6	1.04348	25	18	20	3.6	4.2	0.857143	2.8	3.4	0.823529	2.1	2.8	0.75	2.9	3.8	0.763158
[truncated: 19 more columns]

## Sheet: Plan2
SEXO	1 MASCULINO
	2 FEMINIMO
CAUSA DA CIRROSE	1 - HCV
	2- CRIPTOGENICA
	3- DEFICIENCIA DE ALFA 1
	4- TROMBOSE DA VEIA PORTA
	5- ALCOOL
	6- NASH
	7- BUDD-CHIARI
	8- HCV
	9- AUTO-IMUNE
TABAGISMO	1- NÃO
	2- SIM
	3- EX-TAGISTA
PNEUMOPATIA	1- NÃO
	2- SIM
QUAL?	1- DPOC
	2- BRONQUIECTASIA
CARDIOPATIA	1- NÃO
	2- SIM ( ISQUÊMICA)
CLASSIFICAÇÃO SHP	1- LEVE
	2- MODERADA
	3- GRAVE
	4- MUITO GRAVE
